# Supplementary material for: AI-Enhanced Qualitative Analysis in Healthcare: Unlocking Insight from Interviews of Leadership at Top-Performing Academic Medical Centers
Source: Healthcare (Basel). 2026 Jan 19;14(2):248. doi: 10.3390/healthcare14020248 (PMC12841440; doi:10.3390/healthcare14020248)
Supplement: Supplementary file 1 [file healthcare-14-00248-s001.zip]

Archive with 1 entries (1 files):
- healthcare-4068442-supplementary.pdf
